# Supplementary material for: Operationalization and Reporting Practices in Manuscripts Addressing Gender Differences in Biomedical Research: A Cross-Sectional Bibliographical Study
Source: Int J Environ Res Public Health. 2022 Nov 1;19(21):14299. doi: 10.3390/ijerph192114299 (PMC9653596; doi:10.3390/ijerph192114299)
Supplement: Supplementary file 1 [file ijerph-19-14299-s001.zip]

Archive with 1 entries (1 files):
- ijerph-1935602-supplementary.pdf
